# Supplementary material for: Spatial Transcriptomics of Patients With Kaposi Sarcoma Identifies Mechanisms of Immune Evasion
Source: J Med Virol. 2025 Dec 4;97(12):e70728. doi: 10.1002/jmv.70728 (PMC12676656; doi:10.1002/jmv.70728)
Supplement: Supplementary file 2 — Table S1 M1 vs. M2 genes. [file JMV-97-e70728-s003.xlsx]

## Sheet: DEM1vsM2_v2
Gene	Differentially Expression (p-value)	Mean log2 Fold Change (M1/M2)	Percentage of Cells with NonZero in M1	Percentage of Cells with NonZero in M2	Adjusted P-value
IGF1	1.09e-80	-10.5436	0	0.655	3.66e-76
GATM	4.98e-69	-9.89705	0	0.581	1.67e-64
SELENOP	2.87e-145	-9.65428	0.018	0.997	9.61e-141
CXCL12	2.59e-45	-9.33112	0	0.411	8.67e-41
CD163L1	2.84e-89	-8.04534	0.013	0.719	9.5e-85
SLC40A1	9.92e-127	-7.82991	0.028	0.923	3.32e-122
FUCA1	3.63e-110	-7.68203	0.038	0.851	1.22e-105
DNASE1L3	4.28e-94	-7.20084	0.025	0.761	1.44e-89
LILRB5	1.7e-69	-6.94274	0.015	0.605	5.7e-65
TMEM37	4.8e-28	-6.69338	0.005	0.279	1.61e-23
DHRS3	3.2e-29	-6.50665	0.005	0.289	1.07e-24
FOLR2	3.77e-71	-6.50252	0.033	0.637	1.26e-66
F13A1	1.13e-64	-6.39422	0.048	0.615	3.79e-60
AXL	4.66e-67	-5.97738	0.028	0.605	1.56e-62
GPR34	5.34e-54	-5.92505	0.023	0.515	1.79e-49
QPRT	2.35e-29	-5.68992	0.01	0.302	7.89e-25
VSIG4	1.71e-43	-5.6181	0.033	0.451	5.74e-39
SDC3	2.78e-43	-5.56162	0.03	0.448	9.33e-39
LINC00996	6.52e-29	-5.34595	0.015	0.308	2.18e-24
FRMD4A	5.26e-34	-5.33241	0.02	0.358	1.76e-29
C1QA	1.29e-134	-5.28227	0.159	0.995	4.33e-130
GFRA2	2.74e-31	-5.26889	0.02	0.337	9.17e-27
WLS	1.01e-24	-5.21406	0.008	0.257	3.4e-20
CCND1	1.82e-24	-5.20884	0.02	0.279	6.11e-20
C1QB	2.09e-132	-5.16187	0.152	0.997	7e-128
PDK4	6.8e-25	-5.16045	0.03	0.3	2.28e-20
STMN1	7.08e-45	-5.15705	0.023	0.451	2.37e-40
CD209	1.1e-63	-5.06267	0.061	0.623	3.68e-59
NUPR1	3.18e-25	-5.03644	0.015	0.276	1.07e-20
STAB1	6.57e-88	-4.99598	0.154	0.806	2.2e-83
ITGA9	1.73e-24	-4.96808	0.01	0.26	5.78e-20
SLCO2B1	1.57e-73	-4.8579	0.078	0.695	5.26e-69
SERPINF1	4.99e-41	-4.85264	0.048	0.456	1.67e-36
C1QC	9.8e-122	-4.84018	0.132	0.958	3.29e-117
SLC7A8	9.11e-43	-4.83636	0.038	0.456	3.05e-38
ME1	1.38e-30	-4.69918	0.035	0.358	4.63e-26
ITGB5	4.07e-35	-4.69186	0.03	0.387	1.37e-30
ITM2C	4.59e-29	-4.68807	0.028	0.334	1.54e-24
GPR155	1.1e-34	-4.68049	0.018	0.363	3.69e-30
LGALS3BP	8.64e-38	-4.65004	0.046	0.432	2.9e-33
SIGLEC1	2.5e-45	-4.61245	0.038	0.483	8.38e-41
A2M	1.36e-85	-4.53498	0.104	0.782	4.57e-81
ABCC5	1.46e-23	-4.49571	0.02	0.271	4.89e-19
FAM213A	1.45e-26	-4.48805	0.025	0.308	4.86e-22
LGMN	6.98e-94	-4.47198	0.311	0.894	2.34e-89
PLTP	1.23e-52	-4.31694	0.051	0.552	4.12e-48
GIMAP7	3.77e-20	-4.31296	0.028	0.255	1.26e-15
PRKACB	1.28e-27	-4.25485	0.023	0.316	4.3e-23
C2	9.1e-44	-4.2211	0.053	0.496	3.05e-39
PLA2G16	5.35e-27	-4.20998	0.03	0.326	1.79e-22
EPHX1	3.98e-23	-4.15472	0.033	0.289	1.33e-18
HLA-DOA	7.19e-47	-4.06663	0.089	0.549	2.41e-42
WWP1	1.34e-41	-4.02091	0.073	0.499	4.5e-37
APOE	2.68e-36	-3.9856	0.066	0.472	8.97e-32
FRMD4B	1.75e-44	-3.95314	0.084	0.531	5.87e-40
MSR1	5.01e-37	-3.92618	0.051	0.443	1.68e-32
DST	6.39e-26	-3.82071	0.025	0.305	2.14e-21
SCD	1.24e-24	-3.81511	0.053	0.34	4.16e-20
P2RY6	2.65e-24	-3.78778	0.043	0.321	8.89e-20
ADAP2	1.87e-46	-3.74934	0.111	0.573	6.26e-42
GPNMB	1.49e-55	-3.74357	0.172	0.692	5e-51
OSBPL1A	2.56e-26	-3.70963	0.056	0.355	8.56e-22
AIG1	7.63e-26	-3.69738	0.041	0.337	2.56e-21
LPAR6	6.79e-37	-3.67127	0.089	0.485	2.28e-32
VEGFB	8.56e-26	-3.52108	0.066	0.371	2.87e-21
SLC9A9	8.2e-24	-3.51086	0.028	0.294	2.75e-19
IDH1	1.74e-32	-3.43973	0.086	0.443	5.82e-28
ALDH1A1	3.62e-35	-3.42583	0.061	0.443	1.21e-30
DAB2	7.94e-72	-3.41215	0.276	0.822	2.66e-67
ARL4C	1.81e-53	-3.36501	0.281	0.732	6.07e-49
CMKLR1	8.49e-25	-3.35278	0.096	0.398	2.85e-20
RGS1	1.99e-48	-3.34991	0.165	0.647	6.66e-44
PEBP1	3.19e-44	-3.33472	0.172	0.61	1.07e-39
SDS	1.13e-28	-3.32412	0.084	0.422	3.79e-24
MAF	1.1e-61	-3.29809	0.203	0.751	3.68e-57
CTSC	3.66e-98	-3.27139	0.559	0.973	1.23e-93
FILIP1L	1.64e-17	-3.25538	0.081	0.313	5.5e-13
CLEC10A	3.76e-35	-3.25441	0.111	0.507	1.26e-30
GPR160	1.15e-22	-3.21602	0.035	0.3	3.85e-18
TSPAN4	7.58e-33	-3.21525	0.091	0.462	2.54e-28
TPCN1	3.21e-19	-3.18152	0.033	0.26	1.08e-14
AKR1B1	2.91e-43	-3.15481	0.132	0.573	9.75e-39
MS4A6A	9.22e-91	-3.13765	0.359	0.907	3.09e-86
LIPA	4.97e-65	-3.13417	0.251	0.788	1.67e-60
PARP1	8.01e-24	-3.13157	0.073	0.369	2.68e-19
ANKH	4.07e-27	-3.12607	0.086	0.408	1.37e-22
P2RY13	2.13e-26	-3.11817	0.068	0.387	7.12e-22
AP1B1	7.55e-40	-3.11163	0.187	0.605	2.53e-35
CLIC2	3.8e-19	-3.09961	0.058	0.3	1.27e-14
DAPK1	6.52e-29	-3.06858	0.081	0.424	2.18e-24
NCF4	1.16e-49	-3.03946	0.19	0.674	3.88e-45
LACC1	2.38e-42	-3.03556	0.177	0.613	7.97e-38
NISCH	1.23e-26	-3.02366	0.063	0.379	4.13e-22
PRMT9	5.02e-16	-2.95007	0.061	0.273	1.68e-11
DNASE2	1.92e-17	-2.9348	0.114	0.363	6.43e-13
ETV5	9.3e-17	-2.92589	0.056	0.276	3.12e-12
TRIM14	5.18e-24	-2.92048	0.096	0.401	1.73e-19
MMD	3.87e-14	-2.9187	0.061	0.255	1.3e-09
MAN1A1	1.98e-13	-2.91743	0.127	0.334	6.64e-09
HEXA	4.11e-31	-2.90717	0.165	0.528	1.38e-26
CTSD	1.25e-77	-2.90372	0.592	0.936	4.19e-73
TNFRSF21	9.54e-16	-2.89203	0.071	0.289	3.2e-11
MERTK	2.51e-20	-2.8765	0.053	0.305	8.4e-16
RGS18	6.2e-14	-2.85854	0.061	0.252	2.08e-09
PLD3	2.64e-48	-2.85213	0.251	0.708	8.84e-44
MS4A4A	9.53e-49	-2.83335	0.235	0.706	3.2e-44
MGST2	1.81e-24	-2.81298	0.116	0.427	6.08e-20
ID3	2.64e-15	-2.80946	0.071	0.281	8.84e-11
ARL2	1.4e-16	-2.80439	0.091	0.326	4.69e-12
ABHD12	3.56e-22	-2.77337	0.099	0.393	1.19e-17
AP2A2	2.63e-23	-2.76096	0.134	0.435	8.82e-19
ADAMDEC1	2.96e-21	-2.7169	0.172	0.459	9.93e-17
MPEG1	3.54e-63	-2.6953	0.377	0.814	1.19e-58
TNFAIP8L2	8.37e-16	-2.69439	0.063	0.279	2.81e-11
INPP5D	8.14e-21	-2.6735	0.091	0.374	2.73e-16
METTL7A	1.27e-20	-2.66877	0.061	0.324	4.26e-16
TCN2	2.55e-15	-2.65697	0.096	0.326	8.53e-11
FGL2	2.28e-87	-2.63646	0.514	0.942	7.64e-83
RNASE6	1.04e-51	-2.59991	0.266	0.737	3.49e-47
OTULINL	1.52e-19	-2.57938	0.104	0.371	5.09e-15
SASH1	1.93e-26	-2.57546	0.122	0.454	6.46e-22
HLA-DMB	2.97e-62	-2.57387	0.471	0.836	9.95e-58
FCGRT	1.97e-80	-2.56589	0.643	0.923	6.62e-76
ADAM28	6.47e-22	-2.55016	0.086	0.374	2.17e-17
CST3	4.45e-78	-2.52275	0.808	0.971	1.49e-73
GLMP	4.32e-14	-2.47177	0.099	0.313	1.45e-09
ZNF331	9.96e-30	-2.45118	0.253	0.599	3.34e-25
EPB41L2	6.21e-19	-2.4487	0.068	0.321	2.08e-14
ZBTB4	2.57e-15	-2.44713	0.073	0.294	8.62e-11
TGFBR1	2.68e-15	-2.4466	0.106	0.334	8.97e-11
EMB	9.36e-18	-2.42895	0.089	0.342	3.14e-13
CBR1	7.1e-11	-2.39714	0.099	0.279	2.38e-06
ITM2B	8.52e-87	-2.38007	0.767	0.955	2.86e-82
GNPDA1	7.81e-24	-2.37825	0.187	0.501	2.62e-19
CCL18	3.72e-18	-2.37292	0.094	0.353	1.25e-13
SERPING1	8.21e-20	-2.34941	0.18	0.469	2.75e-15
CRTAP	6.87e-17	-2.33962	0.139	0.393	2.3e-12
CD302	1.31e-19	-2.32996	0.122	0.408	4.38e-15
HIST1H4C	1.19e-18	-2.3299	0.132	0.395	3.98e-14
RNASE1	7.22e-41	-2.31606	0.2	0.668	2.42e-36
MGMT	6.45e-09	-2.30984	0.104	0.263	0.000216235
SNX29	2.23e-14	-2.29215	0.086	0.302	7.48e-10
YWHAH	1.33e-19	-2.28786	0.187	0.472	4.46e-15
GIMAP4	1.75e-16	-2.28016	0.154	0.414	5.88e-12
GAA	1.44e-15	-2.27679	0.175	0.416	4.84e-11
CEBPD	5.51e-25	-2.27486	0.19	0.525	1.85e-20
APOC1	2.42e-45	-2.27403	0.109	0.605	8.12e-41
GM2A	3.06e-26	-2.26813	0.281	0.602	1.02e-21
MYO5A	1.79e-18	-2.26577	0.172	0.438	6e-14
HLA-DQA1	7.21e-68	-2.25917	0.699	0.947	2.42e-63
AKAP11	3.68e-09	-2.25835	0.114	0.279	0.000123322
RGL1	4.75e-24	-2.25234	0.167	0.493	1.59e-19
SUCLG2	1.07e-10	-2.24229	0.089	0.26	3.59e-06
GGA2	1.16e-12	-2.24211	0.104	0.305	3.88e-08
NTAN1	2.44e-12	-2.23519	0.106	0.302	8.17e-08
CHMP1B	6.87e-15	-2.22812	0.491	0.626	2.3e-10
GALM	8.91e-16	-2.21841	0.053	0.265	2.99e-11
JAML	3.17e-34	-2.20863	0.213	0.631	1.06e-29
LDHB	6.92e-18	-2.20648	0.208	0.472	2.32e-13
ZDHHC4	1.51e-10	-2.2052	0.084	0.252	5.05e-06
SCP2	1.84e-20	-2.2046	0.241	0.52	6.18e-16
ZFP36L2	1.1e-28	-2.19894	0.241	0.602	3.68e-24
GCLC	3.31e-10	-2.18822	0.101	0.273	1.11e-05
SPRED1	2.68e-16	-2.17765	0.18	0.438	8.99e-12
ACP5	7.35e-46	-2.17513	0.354	0.782	2.46e-41
ECHS1	3.81e-15	-2.1599	0.215	0.456	1.28e-10
IL18	4.46e-17	-2.1573	0.109	0.369	1.49e-12
PCBD1	7.89e-17	-2.15668	0.149	0.406	2.64e-12
HPS3	5.65e-12	-2.14191	0.114	0.31	1.89e-07
PEPD	1.26e-15	-2.14055	0.165	0.411	4.21e-11
PTPN18	2.87e-13	-2.13859	0.122	0.334	9.62e-09
MGLL	8.59e-13	-2.13181	0.089	0.286	2.88e-08
KCNK6	1.35e-13	-2.13135	0.106	0.316	4.52e-09
RASSF2	3.81e-18	-2.12136	0.162	0.438	1.28e-13
CTSZ	5.63e-60	-2.12125	0.714	0.918	1.89e-55
C1orf54	6.22e-30	-2.11671	0.152	0.536	2.08e-25
NRP1	2.44e-22	-2.10324	0.233	0.546	8.19e-18
PXDC1	1.45e-11	-2.10038	0.081	0.263	4.85e-07
2025-09-11	2.93e-11	-2.09296	0.086	0.268	9.84e-07
TCF4	5.67e-19	-2.09246	0.203	0.477	1.9e-14
ABI3	3.51e-10	-2.09061	0.124	0.305	1.18e-05
RB1	1.75e-26	-2.06746	0.284	0.61	5.86e-22
VAMP8	1.94e-57	-2.06717	0.516	0.873	6.5e-53
CHCHD10	2.57e-11	-2.06174	0.096	0.281	8.61e-07
CHID1	2.42e-10	-2.06077	0.104	0.279	8.12e-06
GAS7	2.06e-16	-2.05894	0.122	0.377	6.9e-12
GDE1	3.38e-12	-2.0495	0.101	0.3	1.13e-07
PSAP	2.46e-87	-2.04117	0.924	0.984	8.25e-83
ALDH9A1	2.99e-10	-2.03775	0.119	0.297	1e-05
VOPP1	2.11e-18	-2.03672	0.241	0.507	7.07e-14
ATM	1.4e-13	-2.03647	0.139	0.361	4.69e-09
CORO7	2e-13	-2.02171	0.094	0.305	6.69e-09
CAT	1.95e-19	-2.00981	0.172	0.464	6.55e-15
CREG1	1.16e-31	-2.00256	0.365	0.703	3.9e-27
CD4	2.6e-37	-2.00244	0.4	0.737	8.73e-33
MGAT4A	1.37e-18	-1.99515	0.165	0.446	4.6e-14
CYB5R1	1.25e-11	-1.9872	0.084	0.268	4.18e-07
FUCA2	4.84e-12	-1.98571	0.134	0.34	1.62e-07
EPRS	5.19e-08	-1.98528	0.132	0.289	0.00173958
GUSB	3.41e-12	-1.97746	0.132	0.342	1.14e-07
MRC1	1.89e-33	-1.97288	0.349	0.737	6.32e-29
NR1H3	2.25e-12	-1.97093	0.091	0.289	7.54e-08
CD74	1.3e-103	-1.96683	0.949	0.995	4.35e-99
SNX5	1.28e-17	-1.96412	0.187	0.462	4.28e-13
FCHO2	4.83e-13	-1.95575	0.139	0.361	1.62e-08
RHOB	4.79e-19	-1.95527	0.162	0.446	1.61e-14
ERP29	2.03e-22	-1.95227	0.319	0.592	6.8e-18
PRCP	4.29e-16	-1.95202	0.147	0.398	1.44e-11
TTYH3	8.31e-21	-1.95054	0.23	0.538	2.79e-16
TTC3	4.88e-17	-1.94782	0.235	0.488	1.64e-12
TGFBR2	4.8e-15	-1.94483	0.091	0.318	1.61e-10
ENPP2	1.27e-16	-1.94062	0.127	0.382	4.26e-12
SUMF2	9.91e-14	-1.93801	0.127	0.347	3.32e-09
RNASET2	8.09e-34	-1.93558	0.494	0.78	2.71e-29
PTMS	3.39e-17	-1.93423	0.218	0.491	1.14e-12
GRN	4.78e-58	-1.92128	0.747	0.907	1.6e-53
FEZ2	2.78e-09	-1.91369	0.182	0.363	9.3e-05
TMSB4X	9.15e-101	-1.90841	0.992	0.997	3.07e-96
BLVRB	4.65e-23	-1.9035	0.397	0.663	1.56e-18
AKR1A1	5.3e-21	-1.89875	0.349	0.613	1.78e-16
AOAH	5.8e-17	-1.89279	0.251	0.523	1.94e-12
PRDX2	1.41e-11	-1.89144	0.17	0.377	4.73e-07
SCPEP1	6.96e-16	-1.89092	0.278	0.52	2.33e-11
KLF4	6.93e-09	-1.87344	0.337	0.477	0.000232194
PMVK	5.61e-13	-1.87139	0.089	0.289	1.88e-08
BAIAP2	3.29e-14	-1.86954	0.106	0.326	1.1e-09
MFSD1	5.42e-22	-1.86561	0.327	0.605	1.82e-17
FAM198B	1.82e-09	-1.86423	0.149	0.329	6.12e-05
CTSA	3.48e-21	-1.8619	0.385	0.618	1.17e-16
MLEC	4.29e-17	-1.85377	0.187	0.454	1.44e-12
TIPARP	1.05e-10	-1.85357	0.291	0.459	3.52e-06
IQGAP2	5.78e-20	-1.85335	0.243	0.525	1.94e-15
ADA2	5.52e-24	-1.84314	0.413	0.66	1.85e-19
RAP2A	4.77e-10	-1.83314	0.114	0.294	1.6e-05
CD84	7.36e-18	-1.83314	0.17	0.446	2.47e-13
KIAA0930	6.03e-12	-1.81757	0.159	0.369	2.02e-07
SMIM4	2e-09	-1.81338	0.139	0.316	6.69e-05
DRAM2	3.34e-10	-1.81021	0.208	0.403	1.12e-05
STARD7	6.64e-09	-1.80955	0.147	0.31	0.000222558
SIPA1	1.07e-10	-1.80645	0.078	0.252	3.59e-06
TBC1D9	1.82e-11	-1.79054	0.134	0.337	6.09e-07
GNAS	1.8e-29	-1.78961	0.577	0.759	6.02e-25
DPP7	8e-19	-1.7881	0.314	0.584	2.68e-14
DPP9	1.97e-10	-1.78237	0.132	0.321	6.61e-06
GYPC	6.64e-10	-1.7787	0.139	0.313	2.22e-05
NR4A2	8.44e-09	-1.77829	0.496	0.57	0.000282855
TFPT	2.29e-09	-1.77325	0.142	0.31	7.69e-05
APEX1	4.23e-11	-1.77069	0.159	0.355	1.42e-06
HLA-DMA	1.41e-49	-1.76491	0.666	0.875	4.72e-45
SGPL1	2.43e-14	-1.76375	0.246	0.48	8.13e-10
TOB2	1.66e-08	-1.76301	0.116	0.271	0.000556806
RTCB	1.43e-11	-1.75893	0.165	0.379	4.79e-07
NCEH1	1.5e-09	-1.7582	0.132	0.308	5.04e-05
CD163	5.84e-27	-1.75267	0.344	0.687	1.96e-22
HLA-DQB1	2.28e-52	-1.7468	0.795	0.934	7.65e-48
SLC4A7	1.26e-12	-1.74461	0.149	0.369	4.22e-08
APMAP	2.8e-09	-1.74425	0.144	0.329	9.39e-05
HLA-DPB1	5.46e-69	-1.74066	0.866	0.992	1.83e-64
GRASP	3.17e-08	-1.74028	0.159	0.31	0.00106338
DNPH1	3.91e-08	-1.73998	0.142	0.3	0.00131072
SCAMP2	2.06e-11	-1.73609	0.23	0.43	6.91e-07
NIPSNAP2	1.92e-07	-1.73506	0.159	0.308	0.00642552
NPL	9.63e-12	-1.72839	0.233	0.451	3.23e-07
PDXDC1	5.18e-09	-1.72667	0.099	0.26	0.000173689
TMEM176B	1.85e-33	-1.72506	0.542	0.806	6.18e-29
PPCS	1.5e-08	-1.72455	0.2	0.371	0.000502018
NAIP	2.97e-17	-1.72152	0.261	0.523	9.95e-13
NPC2	2.15e-65	-1.70983	0.815	0.928	7.21e-61
EPS15	6.63e-08	-1.70827	0.149	0.31	0.00222059
ACP2	3.16e-12	-1.70695	0.144	0.353	1.06e-07
TXNIP	1.66e-17	-1.7016	0.392	0.634	5.57e-13
UQCC2	4.34e-09	-1.69867	0.167	0.345	0.000145592
EVL	7.24e-17	-1.69552	0.119	0.382	2.43e-12
TMEM14C	2.54e-15	-1.69151	0.238	0.477	8.53e-11
SIGLEC10	3.63e-10	-1.68744	0.124	0.313	1.22e-05
HLA-DPA1	7.6e-67	-1.68607	0.889	0.995	2.55e-62
AES	5.79e-10	-1.68276	0.22	0.408	1.94e-05
IL18BP	4.93e-13	-1.67746	0.167	0.39	1.65e-08
BEX4	5.42e-09	-1.6544	0.17	0.345	0.000181586
TCEAL4	8.83e-12	-1.65158	0.165	0.379	2.96e-07
PHACTR4	1.44e-07	-1.65036	0.124	0.271	0.00484008
TTC1	1.97e-08	-1.648	0.147	0.313	0.000661143
ITGA4	1.91e-09	-1.64635	0.167	0.355	6.4e-05
SDSL	1.45e-08	-1.636	0.142	0.31	0.000485862
EPN1	9.23e-08	-1.63453	0.167	0.321	0.00309226
CALM2	9.1e-41	-1.63394	0.608	0.87	3.05e-36
HLA-DRB1	7.93e-57	-1.63385	0.927	0.989	2.66e-52
HERPUD1	4.05e-17	-1.62873	0.489	0.653	1.36e-12
NFIC	3.7e-12	-1.61876	0.175	0.39	1.24e-07
ARHGAP4	7.15e-11	-1.6165	0.154	0.355	2.4e-06
HMGN3	1.49e-14	-1.61058	0.23	0.488	4.98e-10
NUCKS1	5.19e-17	-1.60735	0.263	0.533	1.74e-12
SH2B3	3.1e-15	-1.60725	0.286	0.531	1.04e-10
SPINT2	7.1e-13	-1.59635	0.235	0.462	2.38e-08
RAP2B	2.89e-12	-1.57327	0.223	0.446	9.67e-08
PHACTR2	3.97e-10	-1.57259	0.172	0.366	1.33e-05
ETFB	1.2e-07	-1.57087	0.243	0.403	0.00402107
APH1A	1.33e-10	-1.56775	0.241	0.438	4.45e-06
CSF1R	8.81e-22	-1.56512	0.43	0.684	2.95e-17
WASF2	1.98e-14	-1.55972	0.387	0.594	6.63e-10
ATP1B1	2.83e-15	-1.55413	0.22	0.475	9.47e-11
TIMP2	1.32e-16	-1.55181	0.329	0.576	4.44e-12
LMAN1	9.93e-10	-1.55108	0.177	0.366	3.33e-05
RGS2	8.65e-16	-1.54748	0.397	0.607	2.9e-11
TUBA1B	2.02e-31	-1.53616	0.557	0.804	6.78e-27
NCKAP1L	1.6e-16	-1.53595	0.327	0.565	5.35e-12
SCIMP	4.01e-08	-1.53241	0.111	0.271	0.00134388
HNRNPUL1	7.18e-11	-1.53176	0.246	0.44	2.41e-06
AKAP9	3.89e-14	-1.53152	0.238	0.475	1.3e-09
HMOX1	4.86e-19	-1.52871	0.301	0.581	1.63e-14
HNMT	5.62e-16	-1.52851	0.291	0.554	1.88e-11
FES	3.99e-09	-1.51556	0.132	0.31	0.000133879
LY86	4.17e-10	-1.51117	0.22	0.422	1.4e-05
TMEM123	1.3e-17	-1.50791	0.392	0.623	4.35e-13
ATP5F1A	6.2e-12	-1.49667	0.278	0.499	2.08e-07
SNRPC	1.65e-08	-1.4935	0.223	0.403	0.000551451
CD36	4.1e-14	-1.49228	0.273	0.52	1.37e-09
GLB1	5.92e-09	-1.49	0.152	0.329	0.000198407
HES1	6.29e-11	-1.48627	0.116	0.305	2.11e-06
FOS	1.26e-14	-1.4821	0.443	0.653	4.24e-10
GNPTAB	6.96e-10	-1.47807	0.187	0.385	2.33e-05
ARHGAP18	1.51e-16	-1.47332	0.334	0.586	5.05e-12
NAGA	7.96e-12	-1.47026	0.182	0.401	2.67e-07
ENTPD1	1.61e-15	-1.46783	0.205	0.48	5.38e-11
EIF4B	1.49e-14	-1.46488	0.342	0.576	5.01e-10
SPATS2L	2.09e-10	-1.4555	0.172	0.371	7e-06
KDSR	1.15e-08	-1.45478	0.101	0.26	0.000386986
SNX2	6.31e-16	-1.45469	0.37	0.61	2.11e-11
TMEM147	2.47e-07	-1.45451	0.215	0.374	0.0082631
PCM1	4.86e-09	-1.43637	0.187	0.363	0.000162722
TMEM219	1.07e-10	-1.43305	0.332	0.536	3.59e-06
CAPZB	8.04e-25	-1.42339	0.646	0.769	2.7e-20
FAM96A	1.43e-07	-1.42039	0.147	0.31	0.00478537
PRNP	7.64e-15	-1.41824	0.423	0.639	2.56e-10
PLEKHA2	4.74e-08	-1.41172	0.187	0.358	0.00158769
NAAA	7.87e-08	-1.40702	0.19	0.358	0.00263667
GLUD1	6.23e-08	-1.39997	0.197	0.358	0.00208947
CYFIP1	1.06e-11	-1.39704	0.324	0.52	3.55e-07
RPL27A	6.96e-49	-1.39443	0.861	0.942	2.33e-44
SOD1	2.76e-12	-1.3881	0.372	0.573	9.26e-08
LAMP1	1.05e-12	-1.37847	0.408	0.605	3.52e-08
RPN2	2.37e-15	-1.37575	0.438	0.639	7.95e-11
COLGALT1	4.47e-09	-1.36648	0.248	0.435	0.000149952
BMP2K	4.01e-11	-1.36494	0.177	0.385	1.34e-06
SCARB2	1.18e-08	-1.35431	0.354	0.512	0.000394834
EIF3D	7.42e-09	-1.35294	0.304	0.488	0.000248819
RPL13A	1.22e-47	-1.34857	0.856	0.934	4.1e-43
TFRC	2.57e-10	-1.34141	0.362	0.544	8.62e-06
GTF2I	2.71e-08	-1.33592	0.23	0.408	0.000907185
CCPG1	2.29e-07	-1.33472	0.129	0.286	0.00767923
CPVL	3.94e-21	-1.33051	0.539	0.777	1.32e-16
SYNGR2	6.74e-14	-1.33009	0.319	0.562	2.26e-09
COX14	8.37e-10	-1.3216	0.291	0.477	2.81e-05
CD81	1.53e-17	-1.32119	0.577	0.721	5.14e-13
SNX6	1.14e-11	-1.31666	0.504	0.626	3.81e-07
ATP5IF1	2.02e-10	-1.31468	0.316	0.512	6.77e-06
ZFP36L1	1.04e-15	-1.31158	0.539	0.735	3.49e-11
RAC1	3.8e-17	-1.31085	0.676	0.764	1.27e-12
MAT2A	1.56e-07	-1.31022	0.39	0.533	0.00524111
RNF130	5.96e-20	-1.30774	0.425	0.69	2e-15
USP36	5.86e-08	-1.29826	0.147	0.308	0.00196539
ITPR2	3.55e-12	-1.2931	0.352	0.557	1.19e-07
SERPINB6	1.6e-08	-1.28946	0.339	0.515	0.000536517
GPRIN3	5.07e-11	-1.28482	0.139	0.342	1.7e-06
ZFHX3	9.26e-08	-1.27289	0.228	0.395	0.00310384
MKNK1	5.87e-08	-1.26242	0.241	0.414	0.00196605
ARHGAP21	2.57e-09	-1.26212	0.122	0.294	8.6e-05
FPR3	3.42e-21	-1.26209	0.38	0.7	1.15e-16
TMEM176A	3.23e-15	-1.26116	0.395	0.655	1.08e-10
MPP1	2.42e-07	-1.2602	0.289	0.456	0.00812267
SAMHD1	1.97e-15	-1.24942	0.554	0.737	6.61e-11
TACC1	1.6e-10	-1.23618	0.4	0.573	5.36e-06
AP2M1	4.01e-10	-1.23253	0.433	0.586	1.34e-05
MDH1	9.59e-08	-1.22679	0.248	0.408	0.0032133
ASAH1	1.8e-25	-1.21801	0.729	0.836	6.02e-21
PDIA4	1.39e-09	-1.21402	0.304	0.507	4.67e-05
TMEM14B	9.24e-08	-1.20744	0.215	0.385	0.00309505
MEF2C	4.91e-08	-1.18256	0.213	0.393	0.00164652
PRDX5	2.83e-07	-1.17956	0.375	0.523	0.009486
NDUFA3	3.2e-08	-1.17763	0.365	0.546	0.00107406
ARHGDIB	1.08e-17	-1.17287	0.608	0.772	3.64e-13
HEXB	1.82e-07	-1.16734	0.359	0.499	0.00609529
UTRN	6.71e-13	-1.15374	0.314	0.552	2.25e-08
NAGK	3.67e-09	-1.14204	0.365	0.544	0.000123124
CD68	8.51e-30	-1.13247	0.83	0.886	2.85e-25
TPP1	1.06e-12	-1.11525	0.623	0.7	3.55e-08
FIS1	1e-07	-1.11348	0.362	0.525	0.00335422
LAMTOR1	8.52e-09	-1.09963	0.418	0.578	0.00028545
SLC25A5	8.77e-14	-1.0909	0.575	0.695	2.94e-09
HIGD2A	9.99e-08	-1.08248	0.514	0.634	0.00334831
RPL4	5.51e-22	-1.07885	0.686	0.804	1.85e-17
RPS6	5.41e-39	-1.07679	0.896	0.95	1.81e-34
LY96	1.33e-09	-1.05588	0.405	0.586	4.47e-05
UCP2	2.64e-08	-1.04294	0.491	0.626	0.00088558
LAMP2	3.4e-09	-1.04073	0.486	0.629	0.000113902
RPSA	5.96e-19	-1.03706	0.691	0.809	2e-14
AHR	2.24e-09	-1.01277	0.476	0.642	7.51e-05
KCTD12	7.17e-15	-0.998441	0.506	0.714	2.4e-10
RGS10	3.09e-12	-0.998189	0.686	0.761	1.04e-07
PLEKHO1	2.98e-07	-0.99681	0.365	0.531	0.00999205
C6orf62	1.17e-07	-0.98996	0.481	0.597	0.00391266
LAMTOR2	1.89e-07	-0.987118	0.372	0.523	0.00633932
AIF1	1.22e-31	-0.982812	0.924	0.968	4.1e-27
YBX1	5.64e-16	-0.981729	0.795	0.82	1.89e-11
RPLP0	2.66e-20	-0.959964	0.734	0.849	8.91e-16
RPS20	1.15e-18	-0.958341	0.835	0.867	3.87e-14
DDX24	1.23e-07	-0.954639	0.405	0.562	0.00411877
CIRBP	2.94e-08	-0.953632	0.405	0.57	0.00098616
MS4A7	3.56e-19	-0.941299	0.846	0.875	1.19e-14
BST2	7.6e-13	-0.941052	0.615	0.743	2.55e-08
ATOX1	5.73e-10	-0.927059	0.613	0.732	1.92e-05
UQCR10	2.88e-11	-0.925633	0.653	0.756	9.67e-07
SARAF	1.84e-07	-0.916295	0.577	0.674	0.00617093
TECR	2.39e-11	-0.911788	0.149	0.355	8.01e-07
NDUFA4	5.88e-08	-0.909806	0.734	0.727	0.0019714
ATP5MC2	2.43e-12	-0.904006	0.658	0.777	8.13e-08
RPL35	9.12e-26	-0.901841	0.873	0.907	3.06e-21
RPL23	2.6e-24	-0.901342	0.884	0.894	8.73e-20
PRDX1	4.66e-17	-0.899457	0.777	0.875	1.56e-12
PPIA	1.26e-17	-0.888641	0.795	0.833	4.21e-13
ZNF106	2.49e-07	-0.874425	0.319	0.493	0.00836045
NAP1L1	8.46e-08	-0.857821	0.61	0.679	0.00283504
UQCR11	2.91e-08	-0.839213	0.668	0.724	0.000975978
EIF4A2	7.07e-08	-0.823044	0.385	0.546	0.00236925
FTL	7.01e-37	-0.818661	0.995	0.997	2.35e-32
CTSB	1.43e-21	-0.807009	0.922	0.955	4.79e-17
HMGB1	1.45e-09	-0.793563	0.749	0.759	4.85e-05
HSPA8	4.96e-21	-0.791105	0.747	0.862	1.66e-16
GSTP1	5.81e-11	-0.789188	0.709	0.804	1.95e-06
RPL38	3.61e-16	-0.77937	0.866	0.894	1.21e-11
MT-CO3	6.88e-26	-0.759591	0.99	0.987	2.31e-21
SLC25A6	1.59e-08	-0.759289	0.623	0.716	0.000533765
RPS2	5.54e-10	-0.759116	0.861	0.915	1.86e-05
RPL37A	1.87e-21	-0.753948	0.916	0.942	6.27e-17
MT-ATP6	2.02e-25	-0.748992	0.995	0.989	6.79e-21
RPL7	1.39e-09	-0.748305	0.838	0.862	4.65e-05
EEF1B2	1.6e-09	-0.746277	0.759	0.814	5.36e-05
HLA-A	6.84e-13	-0.741083	0.982	0.987	2.29e-08
UQCRB	1.04e-09	-0.731787	0.79	0.814	3.47e-05
RPL23A	1.32e-19	-0.72009	0.866	0.923	4.43e-15
COX7C	6.6e-10	-0.705158	0.777	0.809	2.21e-05
HLA-DRA	3.55e-25	-0.704818	0.985	1	1.19e-20
RPL3	3.05e-19	-0.702435	0.899	0.931	1.02e-14
RPS11	9.75e-18	-0.7014	0.906	0.928	3.27e-13
RPS14	1.18e-20	-0.684685	0.932	0.963	3.96e-16
RPS18	1.33e-16	-0.680459	0.914	0.952	4.45e-12
CTSS	6.77e-16	-0.679377	0.919	0.942	2.27e-11
RPL21	1.13e-16	-0.659629	0.929	0.96	3.8e-12
TOMM7	4.39e-08	-0.640417	0.734	0.753	0.00147029
HLA-E	5.77e-13	-0.63184	0.919	0.91	1.93e-08
TGFBI	2.2e-10	-0.620605	0.592	0.745	7.39e-06
RPL12	1.69e-14	-0.583646	0.954	0.955	5.67e-10
MT-ND1	6.55e-10	-0.574564	0.99	0.963	2.2e-05
RPL27	3.49e-10	-0.572283	0.866	0.899	1.17e-05
TPT1	3.34e-24	-0.560644	0.992	0.997	1.12e-19
MT-ND3	9.12e-15	-0.554193	0.995	0.984	3.06e-10
RPL15	8.82e-14	-0.542508	0.942	0.926	2.96e-09
LAPTM5	4.69e-10	-0.540883	0.896	0.889	1.57e-05
PABPC1	8.29e-10	-0.53884	0.889	0.865	2.78e-05
RPLP1	1.54e-20	-0.524972	0.977	0.995	5.18e-16
RPL9	2.07e-14	-0.521769	0.952	0.934	6.93e-10
RPS3A	3.35e-12	-0.504145	0.929	0.944	1.12e-07
RPL10A	1.29e-07	-0.497876	0.81	0.822	0.00431586
RPS29	5.52e-10	-0.486455	0.952	0.944	1.85e-05
RPL22	3.62e-09	-0.46468	0.876	0.897	0.000121444
PTMA	1.03e-12	-0.464395	0.952	0.958	3.45e-08
MAFB	4.73e-09	-0.464274	0.471	0.658	0.000158391
RPL36	1.09e-08	-0.456779	0.934	0.923	0.000364021
EEF1A1	4.74e-16	-0.45645	0.982	0.989	1.59e-11
RPS23	1.15e-09	-0.434423	0.949	0.955	3.84e-05
RPS28	2.51e-14	-0.429174	0.982	0.971	8.43e-10
RPL37	4.35e-09	-0.416868	0.959	0.944	0.000145917
MT-CYB	7.53e-08	-0.404167	0.992	0.984	0.00252508
MT-CO1	3.91e-08	-0.370867	0.995	0.979	0.00130957
MT-ND4	1.26e-08	-0.359514	0.995	0.981	0.000421767
MT-CO2	2.38e-09	-0.328585	0.992	0.984	7.99e-05
SKP1	8.49e-08	0.305676	0.78	0.626	0.00284644
FAU	2.44e-07	0.307213	0.975	0.912	0.00816478
COX6A1	1.61e-07	0.339032	0.722	0.538	0.00541206
RPL36AL	2.94e-07	0.347493	0.901	0.775	0.00986429
ICAM1	1.55e-09	0.357149	0.843	0.607	5.21e-05
PSMD8	1.66e-07	0.35894	0.59	0.411	0.00556426
RPL8	7.89e-08	0.368375	0.957	0.865	0.00264467
SDCBP	2.37e-08	0.373148	0.957	0.825	0.000795066
PSMB3	1.68e-07	0.381605	0.706	0.549	0.00564193
RTN4	4.32e-08	0.402639	0.81	0.631	0.00144633
CHCHD2	1.6e-09	0.403143	0.838	0.679	5.36e-05
ARPC3	2.2e-13	0.413973	0.944	0.841	7.37e-09
ARPC2	4.86e-11	0.423057	0.932	0.83	1.63e-06
RPS10	6.08e-09	0.432441	0.79	0.658	0.000203694
CMTM6	1.29e-07	0.43309	0.795	0.626	0.00433393
PRRC2C	1.95e-07	0.436432	0.734	0.554	0.00654706
CDC42	2.13e-12	0.452762	0.894	0.721	7.13e-08
ATP6V1G1	2.1e-08	0.455629	0.787	0.629	0.000702475
ACTB	1.87e-15	0.479218	0.992	0.973	6.26e-11
GUK1	3.77e-08	0.490142	0.673	0.509	0.00126197
AKAP13	4.6e-09	0.497723	0.729	0.531	0.000154046
MYH9	1.96e-08	0.510398	0.635	0.432	0.000656618
SUMO1	1.01e-07	0.511194	0.542	0.369	0.003395
ACTG1	6.95e-12	0.512537	0.952	0.878	2.33e-07
DPYD	6.32e-08	0.527648	0.438	0.26	0.00211737
CDKN1A	1.15e-09	0.529601	0.722	0.472	3.86e-05
TMED5	8.51e-08	0.534709	0.542	0.39	0.00285352
EIF1	4.86e-16	0.541176	0.99	0.915	1.63e-11
ITGB1	6.66e-08	0.542376	0.686	0.52	0.00223326
MAP1LC3B	1.08e-07	0.545014	0.638	0.469	0.00363562
RAB1A	6.48e-11	0.545733	0.668	0.464	2.17e-06
UFM1	1.16e-07	0.54909	0.519	0.361	0.0039015
SNRPB	4.7e-08	0.549816	0.585	0.424	0.00157352
TGFB1	2.28e-07	0.551583	0.332	0.17	0.00764922
SNRPG	1.82e-08	0.553284	0.625	0.462	0.000610583
EDEM1	1.42e-07	0.554761	0.478	0.302	0.00477141
RSRP1	3.07e-09	0.554957	0.59	0.387	0.000102721
SUB1	1.52e-14	0.554986	0.886	0.7	5.1e-10
HLA-F	4.21e-08	0.564095	0.537	0.347	0.00140946
DYNLT1	1.06e-09	0.565386	0.643	0.451	3.54e-05
SPCS3	1.49e-09	0.568932	0.668	0.507	5e-05
MYL12B	9.71e-16	0.594679	0.868	0.658	3.26e-11
COX17	2.57e-08	0.594835	0.628	0.475	0.000862977
CBX3	7.68e-08	0.59764	0.499	0.326	0.0025734
MYL6	6e-17	0.59792	0.962	0.891	2.01e-12
SAT1	2.09e-15	0.603453	0.99	0.955	7.02e-11
CSNK1A1	6.23e-10	0.613394	0.691	0.509	2.09e-05
HNRNPM	4.37e-09	0.616036	0.585	0.416	0.000146388
ARPC5	4.07e-17	0.617573	0.904	0.78	1.36e-12
SRSF5	1.38e-08	0.62111	0.701	0.533	0.000464161
ARF6	1.25e-07	0.623841	0.484	0.326	0.0041902
CD83	5.01e-16	0.628486	0.889	0.56	1.68e-11
CORO1C	8.82e-08	0.631289	0.466	0.308	0.00295566
B4GALT1	8.74e-09	0.636687	0.623	0.424	0.000292987
UBE2A	1.76e-08	0.638837	0.468	0.308	0.000588594
PICALM	7.49e-08	0.6417	0.547	0.379	0.00251011
POMP	1.59e-15	0.670867	0.871	0.703	5.31e-11
TMOD3	1.34e-08	0.671644	0.481	0.313	0.000447617
NDUFV2	1.18e-09	0.673613	0.666	0.488	3.94e-05
HNRNPA2B1	2.88e-15	0.674106	0.914	0.706	9.66e-11
RILPL2	6.4e-08	0.675712	0.643	0.464	0.00214502
MSN	6.03e-16	0.67722	0.77	0.528	2.02e-11
LYN	1.01e-11	0.683294	0.704	0.504	3.4e-07
XBP1	6.44e-08	0.687015	0.572	0.411	0.00215968
MAP2K3	2e-09	0.689001	0.587	0.371	6.71e-05
RHEB	9.57e-09	0.695277	0.496	0.316	0.000320648
MYL12A	7.32e-18	0.697973	0.878	0.695	2.45e-13
CD53	5.8e-17	0.700571	0.863	0.639	1.94e-12
SERTAD1	4.88e-08	0.705042	0.491	0.31	0.00163403
ATG3	6.94e-08	0.706283	0.524	0.361	0.0023251
ATP1A1	2.26e-09	0.707745	0.623	0.451	7.58e-05
FCGR2A	7.96e-11	0.711802	0.858	0.684	2.67e-06
SH3GLB1	1.46e-10	0.740865	0.544	0.355	4.9e-06
POU2F2	1.69e-07	0.748507	0.316	0.159	0.00565447
NFE2L2	2.46e-16	0.751675	0.81	0.594	8.24e-12
GABARAPL2	7.29e-11	0.756138	0.549	0.363	2.44e-06
ADAM10	4.52e-09	0.763327	0.461	0.276	0.000151444
MRPL52	6.17e-10	0.76516	0.565	0.395	2.07e-05
HCK	8.55e-14	0.77144	0.661	0.419	2.87e-09
FCER1G	5.57e-29	0.779331	0.985	0.926	1.87e-24
REL	8.73e-19	0.77941	0.838	0.517	2.93e-14
TNFAIP3	2.32e-27	0.786176	0.878	0.488	7.78e-23
PSMA2	1.81e-13	0.792952	0.489	0.247	6.05e-09
ZEB2	3.75e-15	0.793274	0.871	0.647	1.26e-10
2025-09-07	7.39e-13	0.797337	0.625	0.414	2.48e-08
DNAJC3	1.24e-08	0.811336	0.542	0.371	0.000416574
EIF5A	2.43e-08	0.815778	0.542	0.395	0.000812902
NOP10	1.36e-15	0.815887	0.772	0.525	4.56e-11
ENO1	5.84e-21	0.825871	0.886	0.676	1.96e-16
LRRFIP1	1.5e-12	0.829563	0.757	0.546	5.02e-08
CLIC1	2.06e-25	0.835923	0.906	0.711	6.91e-21
NFKB2	4.51e-10	0.849587	0.453	0.247	1.51e-05
HM13	2.04e-11	0.851514	0.562	0.355	6.85e-07
SLC3A2	3.7e-11	0.854305	0.582	0.385	1.24e-06
EIF1B	3.2e-09	0.855735	0.6	0.414	0.000107336
RBM8A	7.8e-14	0.859573	0.691	0.467	2.61e-09
SEC61B	8.16e-18	0.863973	0.856	0.66	2.74e-13
CDC37	1.42e-11	0.869137	0.592	0.406	4.76e-07
AZIN1	5.91e-08	0.869306	0.496	0.321	0.00198173
LITAF	7.74e-19	0.872422	0.932	0.753	2.59e-14
MAP3K8	2.33e-07	0.882003	0.549	0.385	0.00781703
H3F3B	9.97e-29	0.891118	0.972	0.857	3.34e-24
SAR1A	1.61e-07	0.895561	0.423	0.257	0.00538473
PNRC1	4.71e-20	0.898131	0.909	0.671	1.58e-15
DPH3	2.55e-08	0.898665	0.367	0.196	0.000854509
LGALS1	1.18e-21	0.903677	0.934	0.753	3.95e-17
AC020916.1	4.6e-08	0.907	0.41	0.236	0.00154024
ABL2	4.59e-15	0.908944	0.633	0.361	1.54e-10
ELL2	5.55e-12	0.911375	0.585	0.34	1.86e-07
ARL8B	7.19e-16	0.912381	0.678	0.43	2.41e-11
ADGRE5	5.58e-10	0.915492	0.605	0.43	1.87e-05
KLF6	9.86e-24	0.915854	0.919	0.653	3.3e-19
PTPRC	1.03e-22	0.922435	0.881	0.671	3.46e-18
PSMB8	3.51e-10	0.923171	0.57	0.387	1.18e-05
RNF149	4.36e-13	0.923754	0.699	0.464	1.46e-08
YWHAZ	6.55e-23	0.928464	0.878	0.639	2.2e-18
MAP2K1	7.07e-10	0.93435	0.397	0.207	2.37e-05
GABARAP	1.44e-07	0.940192	0.258	0.114	0.00483229
PTPRE	4.32e-16	0.940388	0.762	0.552	1.45e-11
NFKB1	2.77e-20	0.941922	0.795	0.467	9.29e-16
CD47	2.69e-07	0.941983	0.456	0.318	0.00903015
ZNF207	2.13e-13	0.943061	0.646	0.398	7.14e-09
GLUL	5.54e-18	0.94425	0.929	0.78	1.86e-13
ANXA2	2.61e-24	0.950211	0.916	0.724	8.74e-20
GPBP1	1.88e-09	0.95158	0.559	0.379	6.3e-05
TMEM167A	3.86e-11	0.951856	0.557	0.374	1.29e-06
SQOR	1.68e-12	0.957212	0.547	0.316	5.62e-08
ARL5B	3.22e-14	0.959222	0.58	0.326	1.08e-09
VEGFA	3.12e-11	0.96003	0.646	0.408	1.04e-06
PEA15	3.01e-14	0.964361	0.567	0.332	1.01e-09
TANK	3.96e-13	0.970406	0.635	0.411	1.33e-08
IL2RG	2.27e-12	0.972937	0.435	0.212	7.61e-08
EML4	1.09e-08	0.975749	0.473	0.292	0.000366468
GNG5	5.92e-26	0.99234	0.833	0.592	1.98e-21
RAB8B	2.44e-11	0.993161	0.491	0.279	8.16e-07
MMP19	1.43e-16	1.00142	0.582	0.292	4.78e-12
CLEC4A	1.67e-07	1.00539	0.478	0.332	0.00558975
RYBP	9.84e-10	1.00666	0.501	0.302	3.3e-05
ALDOA	7.01e-08	1.00985	0.284	0.135	0.00235064
PTAFR	1.05e-08	1.01311	0.539	0.385	0.000352735
MED13	2.71e-07	1.0136	0.397	0.247	0.00907538
PILRA	4.1e-15	1.0168	0.603	0.358	1.37e-10
ZC3H12A	7.12e-14	1.01797	0.522	0.252	2.39e-09
SMCO4	3.68e-14	1.02405	0.446	0.204	1.23e-09
SPAG9	1.1e-09	1.02483	0.57	0.401	3.67e-05
DNAJB11	2.98e-07	1.02818	0.365	0.215	0.00997966
CFLAR	2.27e-24	1.03741	0.866	0.621	7.59e-20
PKM	1.65e-27	1.03818	0.843	0.594	5.53e-23
NFKBIZ	2.08e-14	1.03855	0.661	0.401	6.96e-10
RIOK3	5.96e-09	1.0462	0.428	0.249	0.000199877
TPM4	8.12e-23	1.04702	0.81	0.552	2.72e-18
GNA15	4.08e-12	1.05333	0.554	0.34	1.37e-07
VASP	2.75e-20	1.06367	0.744	0.454	9.2e-16
PGAM1	1.08e-13	1.06441	0.59	0.374	3.63e-09
CALM1	1.07e-15	1.06762	0.82	0.7	3.58e-11
RGCC	6.12e-11	1.07568	0.466	0.241	2.05e-06
SLC11A2	1.93e-07	1.08635	0.38	0.215	0.00646683
LENG8	2.13e-07	1.08867	0.425	0.273	0.00712421
LACTB	5.52e-10	1.09082	0.491	0.305	1.85e-05
ATXN1	3.55e-08	1.09418	0.367	0.21	0.00118809
MAPK6	5.02e-11	1.10965	0.491	0.284	1.68e-06
ARID5A	3.73e-08	1.11244	0.41	0.257	0.00124921
ANXA5	6.14e-38	1.11355	0.957	0.788	2.06e-33
ACTR3	5.22e-35	1.11455	0.889	0.613	1.75e-30
SLC43A2	1.24e-16	1.11574	0.653	0.395	4.17e-12
CASP4	6.29e-18	1.11687	0.651	0.395	2.11e-13
PIK3AP1	2.75e-14	1.12054	0.6	0.393	9.23e-10
MRPS6	7.73e-11	1.12403	0.448	0.26	2.59e-06
JOSD2	8.45e-09	1.13022	0.294	0.127	0.000283032
TCF7L2	8.82e-08	1.13391	0.268	0.119	0.00295543
SH3BP2	2.23e-12	1.13429	0.527	0.318	7.47e-08
NABP1	6e-10	1.13907	0.643	0.467	2.01e-05
KDM7A	4.59e-09	1.14185	0.43	0.249	0.000153914
H3F3A	2.18e-41	1.14387	0.985	0.894	7.32e-37
C4orf3	4.9e-26	1.14492	0.863	0.615	1.64e-21
S100A11	1.9e-52	1.14572	0.987	0.915	6.37e-48
PGK1	9.54e-33	1.1472	0.924	0.679	3.2e-28
GCA	1.11e-14	1.14989	0.522	0.265	3.71e-10
CASP1	1.97e-19	1.15067	0.714	0.475	6.59e-15
RBMS1	4.33e-13	1.16144	0.575	0.361	1.45e-08
LIMS1	8.31e-23	1.17283	0.818	0.589	2.78e-18
CCR1	4.77e-09	1.17305	0.501	0.337	0.000159902
ELOC	1.47e-19	1.18124	0.641	0.369	4.94e-15
IFITM2	5.03e-10	1.18219	0.481	0.318	1.69e-05
MIR22HG	8.46e-13	1.19128	0.481	0.244	2.83e-08
TPI1	1.52e-18	1.19823	0.825	0.658	5.1e-14
XIST	2.09e-09	1.20086	0.362	0.17	7.01e-05
ZFYVE16	3.13e-21	1.20655	0.739	0.464	1.05e-16
TCIRG1	7.72e-17	1.20713	0.522	0.263	2.59e-12
NECTIN2	1.59e-13	1.20849	0.489	0.26	5.32e-09
RASGEF1B	1.7e-23	1.21067	0.747	0.401	5.69e-19
RHOC	7.55e-09	1.21209	0.261	0.106	0.000253188
FLOT1	4.76e-14	1.21413	0.486	0.26	1.59e-09
ARF5	3.54e-09	1.21529	0.382	0.204	0.000118513
SLC6A6	1.82e-07	1.21587	0.347	0.196	0.00608683
TNFRSF1B	1.52e-24	1.22068	0.878	0.623	5.11e-20
IL6R	2.94e-15	1.22966	0.6	0.363	9.86e-11
ALCAM	3.12e-08	1.23747	0.352	0.196	0.00104476
SLC38A2	4.11e-14	1.24131	0.554	0.292	1.38e-09
SRGN	1.38e-54	1.24153	0.995	0.849	4.63e-50
SERTAD2	7.41e-08	1.24279	0.281	0.125	0.00248294
SLC16A3	5.1e-20	1.24735	0.625	0.371	1.71e-15
SEC61G	2.22e-31	1.24738	0.833	0.576	7.42e-27
CHSY1	2.29e-08	1.2493	0.278	0.122	0.00076738
ETV6	1.11e-07	1.25185	0.357	0.207	0.00372744
BHLHE40	4.55e-16	1.25419	0.608	0.34	1.52e-11
GPR132	2.59e-13	1.25686	0.41	0.175	8.68e-09
KMT2E	7.2e-18	1.26399	0.648	0.385	2.41e-13
CKLF	1.23e-09	1.26674	0.468	0.302	4.11e-05
ACSL4	4.42e-14	1.26866	0.516	0.3	1.48e-09
BAZ1A	3.05e-19	1.2747	0.671	0.385	1.02e-14
DUSP6	2.03e-16	1.27645	0.699	0.48	6.79e-12
GSTO1	4.71e-37	1.28259	0.891	0.589	1.58e-32
PAPSS1	3.78e-09	1.28374	0.309	0.149	0.000126522
ADAM17	5.27e-10	1.28755	0.446	0.255	1.77e-05
PPA1	4.55e-10	1.28826	0.476	0.286	1.53e-05
SEC22B	2.45e-11	1.28846	0.451	0.249	8.22e-07
SAMSN1	2.98e-23	1.29336	0.8	0.57	1e-18
SOCS3	1.4e-17	1.29458	0.722	0.454	4.68e-13
LCP1	3.25e-47	1.30215	0.947	0.687	1.09e-42
BZW1	1.25e-26	1.30401	0.8	0.477	4.2e-22
HIF1A	3.59e-31	1.30445	0.871	0.57	1.2e-26
FGD4	2.18e-07	1.31623	0.339	0.191	0.00730926
CSTA	4.63e-16	1.3182	0.522	0.271	1.55e-11
PRELID1	6.92e-17	1.3249	0.646	0.395	2.32e-12
PCNX1	5.17e-08	1.32542	0.37	0.212	0.00173364
PLEC	7.44e-08	1.32794	0.319	0.159	0.00249462
TOM1	1.64e-11	1.3291	0.408	0.202	5.48e-07
VMP1	4.35e-17	1.3298	0.694	0.416	1.46e-12
KDM6B	1.73e-21	1.33553	0.727	0.406	5.8e-17
CSGALNACT2	2.08e-12	1.33885	0.438	0.228	6.98e-08
PTPN1	1.33e-20	1.34103	0.603	0.302	4.44e-16
FCGR2B	1.22e-11	1.3458	0.435	0.218	4.1e-07
DUSP5	3.95e-11	1.34705	0.322	0.125	1.32e-06
SGTB	4.3e-08	1.35057	0.268	0.119	0.00143987
TET2	2.09e-17	1.35467	0.59	0.316	7e-13
MPHOSPH6	1.14e-07	1.35743	0.289	0.141	0.00381801
RAP1B	3.16e-33	1.3626	0.82	0.533	1.06e-28
ITGAX	1.57e-32	1.36671	0.77	0.34	5.26e-28
EIF4E	6.96e-08	1.37427	0.377	0.218	0.00233284
ZNF267	1.22e-25	1.37438	0.714	0.379	4.09e-21
CD58	2.05e-12	1.37625	0.403	0.194	6.89e-08
RASSF5	1.18e-11	1.39644	0.463	0.271	3.94e-07
GPAT4	6.72e-08	1.39839	0.271	0.122	0.00225155
MXD1	1.94e-33	1.40268	0.757	0.353	6.51e-29
LCP2	5.59e-20	1.40272	0.719	0.477	1.87e-15
STXBP2	4.68e-16	1.40282	0.539	0.294	1.57e-11
CNIH4	1.46e-08	1.41464	0.327	0.167	0.000489003
PNPLA8	1.97e-16	1.41471	0.6	0.347	6.6e-12
CARD19	3.43e-09	1.42232	0.301	0.141	0.000114828
DRAM1	2.99e-13	1.42412	0.491	0.263	1e-08
PLK3	1.49e-10	1.42725	0.405	0.207	5e-06
PTPN2	6.35e-24	1.42751	0.592	0.265	2.13e-19
GRAMD1A	4.52e-11	1.43264	0.385	0.199	1.52e-06
CBX6	7.46e-09	1.43756	0.314	0.146	0.000249937
CYSTM1	7.05e-16	1.44652	0.524	0.276	2.36e-11
FMNL1	1.19e-13	1.45826	0.471	0.241	3.99e-09
EMP3	1.33e-42	1.4617	0.899	0.546	4.45e-38
RNF145	2.64e-09	1.46388	0.349	0.178	8.85e-05
MBOAT7	2.53e-10	1.47578	0.354	0.178	8.48e-06
PFKFB3	4.28e-16	1.47723	0.623	0.382	1.43e-11
CLEC12A	1.42e-08	1.48116	0.268	0.117	0.000474456
SERPINB8	3.69e-08	1.48277	0.319	0.167	0.00123675
HIVEP1	5.72e-13	1.48853	0.344	0.133	1.92e-08
TNFAIP2	3.16e-17	1.4902	0.686	0.48	1.06e-12
NEAT1	3.06e-55	1.49071	0.98	0.703	1.03e-50
KMO	3.15e-13	1.49547	0.357	0.143	1.06e-08
FAM49A	3.1e-23	1.50525	0.653	0.366	1.04e-18
PTPN12	1.26e-21	1.50944	0.595	0.305	4.21e-17
AC016831.5	4.05e-13	1.51754	0.461	0.231	1.36e-08
ZNF281	1.14e-08	1.53456	0.251	0.103	0.000382073
PLSCR1	6.08e-37	1.54125	0.795	0.446	2.04e-32
NFAT5	4.99e-14	1.54543	0.41	0.18	1.67e-09
ARHGAP31	5.99e-13	1.5529	0.337	0.127	2.01e-08
ADSS	2.3e-07	1.5633	0.261	0.125	0.00771531
SH3BGRL3	4.51e-67	1.56857	0.977	0.798	1.51e-62
CSF3R	2.22e-08	1.56882	0.319	0.17	0.000743126
CTSL	3.24e-22	1.59489	0.871	0.679	1.09e-17
BCAT1	5.5e-15	1.59712	0.486	0.239	1.84e-10
DDIT4	3.61e-09	1.59774	0.413	0.236	0.000120926
TXN	9.13e-21	1.61063	0.848	0.65	3.06e-16
PIM1	1.05e-19	1.61244	0.403	0.122	3.53e-15
NCF2	9.51e-26	1.61286	0.673	0.374	3.19e-21
RNF144B	3.17e-10	1.62555	0.448	0.271	1.06e-05
SRC	5.02e-21	1.62603	0.484	0.175	1.68e-16
ADGRE2	3.72e-25	1.62841	0.592	0.247	1.25e-20
PPP1R15A	8.46e-42	1.63251	0.868	0.475	2.84e-37
NBPF19	2.19e-08	1.6338	0.281	0.13	0.000734303
LILRB1	9.26e-14	1.64168	0.532	0.321	3.1e-09
JARID2	4.78e-12	1.65562	0.413	0.21	1.6e-07
DSE	4.67e-29	1.66639	0.739	0.419	1.56e-24
CYTIP	1.23e-14	1.66667	0.461	0.225	4.11e-10
SLC43A3	1.16e-20	1.67496	0.499	0.199	3.89e-16
UBE2J1	4.06e-22	1.67877	0.572	0.276	1.36e-17
MX2	9.92e-13	1.6854	0.316	0.111	3.32e-08
FNIP2	1.28e-19	1.68669	0.615	0.342	4.27e-15
AGO2	1.65e-16	1.69042	0.451	0.199	5.53e-12
MYD88	2.58e-08	1.69045	0.289	0.138	0.000863569
GAPDH	4.45e-59	1.69301	0.98	0.846	1.49e-54
ERO1A	1.09e-15	1.69631	0.458	0.225	3.65e-11
SNX10	4.39e-19	1.70336	0.582	0.308	1.47e-14
AGTRAP	2.42e-16	1.70381	0.405	0.164	8.13e-12
PSMA6	1.77e-09	1.70962	0.296	0.13	5.93e-05
LILRB2	2.88e-22	1.7141	0.678	0.379	9.64e-18
IVNS1ABP	2.59e-27	1.72089	0.742	0.411	8.68e-23
IER3	9.77e-49	1.72747	0.919	0.57	3.27e-44
ARFGAP3	9.53e-25	1.73327	0.651	0.345	3.19e-20
TSPO	2.12e-29	1.73535	0.689	0.358	7.09e-25
TNIP1	2.14e-33	1.75439	0.681	0.302	7.18e-29
CPD	1.59e-09	1.75558	0.284	0.119	5.33e-05
NINJ1	1.84e-42	1.76153	0.876	0.576	6.18e-38
CSTB	4.81e-25	1.77417	0.878	0.727	1.61e-20
PPP4R2	1.06e-15	1.77711	0.43	0.194	3.56e-11
EAF1	2.85e-13	1.78544	0.408	0.191	9.57e-09
BID	2.92e-33	1.78909	0.699	0.345	9.8e-29
GPCPD1	8.55e-23	1.79163	0.567	0.26	2.87e-18
PTGER2	3.52e-09	1.79816	0.278	0.119	0.000118054
CARD16	1.02e-40	1.7994	0.787	0.406	3.42e-36
ATP2B1	2.15e-32	1.80356	0.79	0.491	7.2e-28
SLC7A5	1.06e-18	1.80493	0.466	0.191	3.56e-14
P2RX4	3.29e-18	1.81244	0.451	0.188	1.1e-13
LILRB3	2.2e-15	1.81326	0.456	0.225	7.36e-11
CSF2RB	1.12e-16	1.81408	0.448	0.199	3.76e-12
NAMPT	2.15e-59	1.82271	0.977	0.684	7.2e-55
OSM	2.46e-08	1.85351	0.301	0.146	0.000823628
ANKLE2	3.01e-13	1.85397	0.403	0.183	1.01e-08
BTG1	2.29e-51	1.85739	0.919	0.581	7.67e-47
PDE4DIP	8.04e-29	1.86044	0.671	0.347	2.7e-24
CFP	6.21e-16	1.86543	0.352	0.114	2.08e-11
TES	2.58e-12	1.87552	0.344	0.143	8.65e-08
CD48	5.65e-39	1.88363	0.767	0.355	1.89e-34
ZBTB43	7.91e-16	1.8866	0.425	0.18	2.65e-11
RNF19B	6.75e-25	1.89244	0.605	0.286	2.26e-20
RAPGEF2	8.14e-22	1.9	0.489	0.188	2.73e-17
LRRFIP2	5.83e-12	1.90145	0.306	0.114	1.96e-07
DOT1L	7.57e-14	1.91922	0.327	0.114	2.54e-09
RAC2	1.31e-23	1.92532	0.514	0.202	4.39e-19
BACH1	6.86e-28	1.92647	0.663	0.334	2.3e-23
PLEK	3.81e-42	1.95312	0.878	0.597	1.28e-37
ITPRIP	7.64e-12	1.96602	0.281	0.095	2.56e-07
PIM3	4.52e-34	1.97566	0.701	0.321	1.51e-29
RAB13	7.31e-21	1.98413	0.557	0.313	2.45e-16
DENND5A	1.43e-18	1.988	0.37	0.106	4.8e-14
NLRP3	1.21e-15	1.99372	0.524	0.286	4.06e-11
MALAT1	9.49e-63	2.00069	0.99	0.83	3.18e-58
SLC2A3	1.33e-32	2.0035	0.805	0.438	4.45e-28
IL4I1	2.75e-18	2.0126	0.392	0.127	9.23e-14
USP12	6.81e-11	2.01289	0.301	0.122	2.28e-06
MOB3B	2.41e-16	2.02108	0.311	0.082	8.07e-12
FAM129B	4.04e-19	2.0232	0.327	0.069	1.36e-14
CAPN2	4.15e-18	2.02976	0.37	0.114	1.39e-13
FNDC3B	6.86e-27	2.07394	0.635	0.31	2.3e-22
ACTN1	9.36e-31	2.0852	0.61	0.252	3.14e-26
SIPA1L1	8.03e-26	2.08549	0.489	0.151	2.69e-21
SERPINB1	1.09e-47	2.0989	0.868	0.538	3.64e-43
BEST1	1.95e-09	2.10112	0.258	0.101	6.53e-05
IFI6	4.75e-11	2.10601	0.271	0.093	1.59e-06
NFKBIA	3.98e-53	2.11001	0.919	0.586	1.33e-48
BTG3	4.02e-17	2.11297	0.392	0.141	1.35e-12
PLAUR	5.5e-61	2.1257	0.975	0.586	1.84e-56
PSTPIP2	3.71e-10	2.13207	0.273	0.111	1.24e-05
SLC44A1	1.12e-25	2.13506	0.476	0.141	3.77e-21
HCAR2	5.76e-10	2.13913	0.276	0.111	1.93e-05
TRIM25	8.02e-14	2.17074	0.311	0.101	2.69e-09
SDC4	2.57e-18	2.18242	0.37	0.106	8.63e-14
HS3ST3B1	8.95e-13	2.19656	0.268	0.077	3e-08
SLC5A3	3.38e-11	2.20078	0.339	0.151	1.13e-06
ATP13A3	1.78e-56	2.20841	0.868	0.411	5.95e-52
NBN	9.06e-26	2.21352	0.532	0.202	3.04e-21
GBP2	1.62e-33	2.21915	0.648	0.276	5.42e-29
TP53BP2	2.06e-15	2.22487	0.314	0.09	6.89e-11
IRF7	3.15e-22	2.2398	0.441	0.138	1.06e-17
SPHK1	1.08e-23	2.24537	0.433	0.122	3.63e-19
CD52	4.3e-18	2.24781	0.382	0.125	1.44e-13
ACSL5	1.46e-21	2.25893	0.423	0.133	4.89e-17
VIM	1.27e-95	2.26489	0.995	0.772	4.27e-91
IRAK3	8.44e-30	2.26674	0.554	0.196	2.83e-25
B4GALT5	1.59e-20	2.27276	0.453	0.172	5.32e-16
BNIP3	2.5e-11	2.30221	0.281	0.103	8.39e-07
S100A4	9.42e-57	2.30395	0.899	0.57	3.16e-52
C1orf122	1.49e-22	2.31993	0.451	0.143	5e-18
PLEKHF2	4.72e-11	2.3278	0.253	0.085	1.58e-06
ETS2	1.37e-54	2.34447	0.83	0.371	4.6e-50
MARCKSL1	1.04e-22	2.34604	0.453	0.143	3.48e-18
SLC36A4	4.4e-17	2.37485	0.304	0.069	1.47e-12
DDX60L	8.46e-22	2.38251	0.354	0.077	2.83e-17
TAP1	3.58e-27	2.39782	0.542	0.215	1.2e-22
CXCL2	1.94e-26	2.40467	0.691	0.403	6.5e-22
PID1	1.95e-12	2.42395	0.258	0.074	6.54e-08
PHLDA2	5.08e-15	2.43653	0.342	0.114	1.7e-10
PNP	1.72e-29	2.43805	0.532	0.164	5.76e-25
GCH1	4.71e-28	2.43906	0.473	0.127	1.58e-23
ISG15	1.24e-15	2.47321	0.549	0.313	4.15e-11
BCL6	1.15e-18	2.48533	0.337	0.085	3.85e-14
CXCL8	1.32e-57	2.50916	0.904	0.451	4.41e-53
WTAP	2.98e-54	2.52982	0.825	0.39	9.98e-50
FTH1	2.71e-67	2.5323	1	0.989	9.1e-63
CD55	1.35e-35	2.53311	0.628	0.22	4.52e-31
TGM2	1.11e-15	2.54158	0.299	0.082	3.73e-11
TLR2	1.72e-42	2.55533	0.673	0.228	5.76e-38
HK2	2.61e-18	2.55962	0.359	0.109	8.74e-14
GBP1	1.08e-24	2.56021	0.608	0.324	3.62e-20
TNFAIP8	2.21e-59	2.5841	0.848	0.403	7.4e-55
CYTOR	2.66e-31	2.59206	0.595	0.228	8.9e-27
ADM	6.69e-10	2.59244	0.251	0.09	2.24e-05
SLC16A10	5.55e-33	2.6128	0.491	0.098	1.86e-28
OLR1	1.58e-20	2.61884	0.499	0.212	5.3e-16
SERPINB9	9.6e-58	2.61901	0.83	0.406	3.22e-53
PTGS2	2.9e-35	2.62329	0.727	0.355	9.71e-31
NUMB	1.94e-36	2.6379	0.625	0.241	6.49e-32
UPP1	3.49e-50	2.66402	0.727	0.236	1.17e-45
LILRA5	1.75e-29	2.68219	0.476	0.122	5.87e-25
SOD2	1.6e-103	2.68389	0.995	0.711	5.38e-99
P2RX7	4.02e-16	2.71663	0.352	0.125	1.35e-11
GLIPR2	1.56e-46	2.73399	0.661	0.191	5.23e-42
PLP2	3.21e-23	2.73622	0.377	0.085	1.08e-18
NDRG1	2.65e-21	2.75727	0.413	0.13	8.89e-17
ITGA5	1.18e-29	2.76216	0.489	0.133	3.95e-25
PPIF	3.05e-52	2.77491	0.823	0.377	1.02e-47
LDHA	9.94e-61	2.79469	0.823	0.366	3.33e-56
MIF	2.02e-23	2.79727	0.473	0.17	6.78e-19
FAM129A	3.47e-17	2.80057	0.316	0.082	1.16e-12
RALA	3.75e-40	2.81164	0.613	0.199	1.26e-35
CCL4L2	6.24e-23	2.82194	0.603	0.3	2.09e-18
CD274	4.17e-26	2.8225	0.433	0.106	1.4e-21
BASP1	1.53e-32	2.82252	0.562	0.183	5.14e-28
MTF1	4.14e-25	2.85412	0.415	0.109	1.39e-20
RHOH	2.3e-18	2.87305	0.334	0.09	7.7e-14
EHD1	4.26e-58	2.87869	0.759	0.199	1.43e-53
WARS	2.41e-41	2.88463	0.722	0.31	8.09e-37
MIR4435-2HG	4.88e-26	2.88521	0.456	0.133	1.64e-21
GBP5	3.6e-31	2.96275	0.539	0.175	1.21e-26
ARID5B	1.27e-28	2.97064	0.425	0.085	4.27e-24
S100A6	5.17e-96	3.03094	0.97	0.57	1.73e-91
KYNU	8.31e-69	3.06963	0.805	0.252	2.79e-64
AC016831.1	5.55e-29	3.09699	0.471	0.127	1.86e-24
CD44	7.34e-103	3.09809	0.975	0.541	2.46e-98
IRAK2	5.6e-33	3.11173	0.486	0.111	1.88e-28
ATP2B1-AS1	5.18e-34	3.18992	0.509	0.127	1.74e-29
AREG	1.59e-21	3.19519	0.408	0.117	5.33e-17
S100A10	2.56e-89	3.20305	0.944	0.557	8.58e-85
MAP3K20	7.72e-34	3.22387	0.428	0.056	2.59e-29
IL1R2	1.03e-11	3.25587	0.294	0.114	3.46e-07
CCRL2	1.44e-45	3.26917	0.628	0.156	4.83e-41
LUCAT1	2.15e-25	3.28385	0.357	0.053	7.2e-21
RIPK2	7.59e-46	3.29279	0.595	0.125	2.54e-41
CXCL1	2.8e-08	3.34314	0.316	0.175	0.000938257
CXCL3	4.97e-26	3.36986	0.608	0.326	1.67e-21
IL7R	2.19e-38	3.43291	0.501	0.085	7.33e-34
IL3RA	5.76e-36	3.45514	0.473	0.08	1.93e-31
KCNJ2	1.63e-17	3.50054	0.268	0.048	5.45e-13
SLC39A8	7.72e-33	3.52934	0.509	0.143	2.59e-28
NRIP3	4.66e-19	3.55601	0.289	0.053	1.56e-14
TRAF1	1.03e-48	3.60123	0.57	0.08	3.46e-44
MT2A	2.45e-39	3.62421	0.714	0.297	8.2e-35
CLEC4E	6.75e-61	3.63727	0.656	0.088	2.26e-56
GPR84	8.95e-33	3.66602	0.42	0.056	3e-28
ISG20	1.46e-39	3.66669	0.562	0.151	4.9e-35
MYO1G	2.69e-46	3.67174	0.542	0.074	9.02e-42
CCL3L1	1.24e-52	3.67659	0.722	0.207	4.17e-48
LILRA1	1.9e-27	3.69615	0.329	0.029	6.38e-23
TNF	2.2e-37	3.70065	0.565	0.143	7.38e-33
ANKRD28	4.5e-39	3.71027	0.489	0.077	1.51e-34
CCL3	1.89e-74	3.71589	0.927	0.464	6.34e-70
LIMK2	3.47e-23	3.76774	0.316	0.045	1.16e-18
IL1B	1.26e-85	3.77609	0.922	0.345	4.21e-81
PDLIM7	1.43e-19	3.78405	0.263	0.034	4.8e-15
CCL4	3.15e-60	3.80492	0.835	0.355	1.06e-55
ACSL1	2.26e-42	3.81702	0.577	0.141	7.57e-38
SMIM25	3.08e-46	3.81736	0.539	0.072	1.03e-41
SLC2A6	5.64e-32	3.86978	0.408	0.056	1.89e-27
SERPINA1	2.75e-102	3.89552	0.916	0.231	9.22e-98
CCR5	4.45e-20	4.00119	0.273	0.037	1.49e-15
BCL2A1	1.24e-102	4.05558	0.952	0.324	4.17e-98
FGR	8.76e-35	4.09045	0.425	0.053	2.94e-30
QPCT	2.25e-19	4.2093	0.253	0.029	7.53e-15
ADAM19	2.78e-22	4.22524	0.316	0.053	9.3e-18
SDC2	3.4e-38	4.22963	0.453	0.056	1.14e-33
GK	6.7e-88	4.25289	0.851	0.183	2.25e-83
CDC42EP3	4.23e-38	4.27271	0.481	0.08	1.42e-33
MAP4K4	2.22e-24	4.32513	0.309	0.034	7.46e-20
IL6	2.39e-14	4.32962	0.261	0.066	8.02e-10
S100A9	1.88e-94	4.45703	0.952	0.422	6.29e-90
EMP1	3.56e-39	4.46168	0.453	0.045	1.19e-34
SLC25A37	3.08e-49	4.48038	0.587	0.106	1.03e-44
KCNN4	1.47e-27	4.49523	0.304	0.013	4.93e-23
ANPEP	2.05e-57	4.50915	0.595	0.056	6.86e-53
FPR2	1.14e-28	4.59074	0.329	0.024	3.81e-24
FLNA	1.44e-66	4.69878	0.671	0.088	4.81e-62
TREM1	6.2e-65	4.77223	0.648	0.069	2.08e-60
TIMP1	8.05e-104	4.78883	0.972	0.509	2.7e-99
ADAM8	1.73e-37	5.01224	0.413	0.032	5.78e-33
EREG	2.81e-77	5.01625	0.742	0.082	9.42e-73
IL1A	2.81e-36	5.02074	0.43	0.048	9.41e-32
SLC7A11	1.02e-33	5.26949	0.405	0.048	3.42e-29
FPR1	1.01e-64	5.37324	0.63	0.056	3.4e-60
AC005280.2	1.49e-28	5.50555	0.304	0.011	4.99e-24
MIR155HG	1.59e-42	5.53257	0.468	0.045	5.32e-38
MCEMP1	1.6e-30	5.56247	0.334	0.019	5.36e-26
CD300E	9.77e-77	5.56336	0.701	0.05	3.27e-72
C15orf48	8.66e-117	5.89435	0.944	0.183	2.9e-112
AK4	1.86e-24	6.01299	0.251	0.003	6.23e-20
IL1RN	7.42e-110	6.19126	0.911	0.143	2.49e-105
G0S2	8.61e-81	6.23626	0.722	0.045	2.89e-76
AC245128.3	1.25e-44	6.23647	0.433	0.008	4.2e-40
CCL20	4.52e-28	6.30139	0.354	0.045	1.52e-23
TNIP3	4.56e-52	6.56772	0.506	0.021	1.53e-47
CLEC5A	1.23e-45	6.93516	0.443	0.011	4.14e-41
MIR3945HG	2.47e-38	7.09343	0.382	0.008	8.27e-34
TNFAIP6	1.33e-55	7.1089	0.522	0.013	4.47e-51
AQP9	1.61e-89	7.12942	0.737	0.011	5.4e-85
INHBA	3.87e-60	7.15221	0.582	0.037	1.3e-55
APOBEC3A	1.22e-46	7.40317	0.448	0.008	4.08e-42
MARCO	5.86e-31	7.40428	0.309	0.003	1.96e-26
FLT1	9.63e-45	7.68586	0.428	0.005	3.23e-40
SLC11A1	5.55e-93	7.6881	0.757	0.019	1.86e-88
S100A8	4.43e-118	8.21545	0.896	0.032	1.48e-113
ACOD1	2.38e-27	8.38391	0.276	0.003	7.98e-23
SPP1	2.67e-27	9.69426	0.281	0.005	8.96e-23
S100A12	3.96e-67	10.3865	0.582	0	1.33e-62
FCN1	4.61e-74	10.7654	0.628	0	1.54e-69
IDO1	1.18e-46	10.8197	0.438	0.003	3.96e-42
VCAN	4.55e-92	11.1381	0.739	0.003	1.53e-87
