# Supplementary material for: Spatial Transcriptomics of Patients With Kaposi Sarcoma Identifies Mechanisms of Immune Evasion
Source: J Med Virol. 2025 Dec 4;97(12):e70728. doi: 10.1002/jmv.70728 (PMC12676656; doi:10.1002/jmv.70728)
Supplement: Supplementary file 3 — Table S2 KS B1 Cluster 3, 4, 5, sorted by 5FC. [file JMV-97-e70728-s001.xlsx]

## Sheet: KS_B1 cluster 3,4,5, sorted by 
Table S2. Top 50 DEGs comparing Clusters 3, 4, and 5. Sorted by Cluster 5 log2 fold change.
FeatureID	FeatureName	Cluster 3 Average	Cluster 3 Log2 Fold Change	Cluster 3 P-Value	Cluster 4 Average	Cluster 4 Log2 Fold Change	Cluster 4 P-Value	Cluster 5 Average	Cluster 5 Log2 Fold Change	Cluster 5 P-Value
ENSG00000137077	CCL21	1.35365	0.207434	0.405173	0.746604	-0.847423	0.00045921	4.2447	2.24905	5.98e-29
ENSG00000184058	TBX1	0.504823	0.935479	1.28e-08	0.179185	-1.07808	2.21e-05	1.10341	2.09938	1.15e-23
ENSG00000117707	PROX1	0.865868	1.02029	3.9e-11	0.279977	-1.18372	3.85e-07	1.75857	2.00627	5.96e-23
ENSG00000129521	EGLN3	0.303533	-0.328047	0.184898	0.143721	-1.47976	1.02e-08	1.08617	1.98965	8.25e-20
ENSG00000037280	FLT4	1.18751	1.06847	2.42e-13	0.391967	-1.127	2.39e-07	2.21717	1.86623	1.63e-21
ENSG00000131016	AKAP12	1.61139	0.682597	1.1e-06	0.686876	-0.944971	2.06e-06	3.22059	1.71993	3.2e-20
ORF72	ORF72	1.15769	1.60152	1.26e-17	0.309841	-1.19626	8.04e-05	1.62754	1.63046	2.39e-09
PAN	PAN	5.93433	1.45929	9.63e-10	1.5436	-1.3123	0.000816454	8.62387	1.61377	8.04e-06
ENSG00000060718	COL11A1	0.581505	0.129127	0.662998	0.726072	0.518395	0.0263321	1.33099	1.53237	5.33e-13
K12	K12	1.86486	1.77348	3.13e-32	0.444229	-1.30996	9e-09	2.31372	1.47819	1.66e-11
ENSG00000163083	INHBB	0.610261	0.789998	1.63e-07	0.255712	-0.900837	7.81e-05	1.01721	1.4502	2.08e-12
ENSG00000159167	STC1	1.32383	1.91444	6.55e-39	0.255712	-1.57842	6.32e-12	1.55857	1.44672	3.31e-11
ENSG00000113555	PCDH12	0.76469	1.19627	1.38e-16	0.304241	-0.754545	0.00145204	1.08962	1.42305	1.01e-11
ENSG00000118785	SPP1	4.69251	-0.201221	0.338412	3.41011	-0.708625	0.000327662	11.4514	1.35982	1.17e-12
ENSG00000162591	MEGF6	0.568725	-0.448046	0.010386	0.494625	-0.612047	0.00982636	1.55512	1.34347	3.84e-11
ENSG00000121966	CXCR4	0.636887	0.505413	0.00223129	0.492759	-0.0610388	0.980295	1.08272	1.27894	2.09e-09
ENSG00000157570	TSPAN18	0.919119	1.05933	6.87e-15	0.55062	-0.144768	0.83549	1.25169	1.25363	4.07e-10
ENSG00000143499	SMYD2	1.08846	0.862553	6.13e-10	0.472227	-0.804655	0.000104816	1.58616	1.2493	2.37e-10
ENSG00000107731	UNC5B	1.00006	0.969614	3.54e-12	0.509557	-0.474925	0.0631855	1.38272	1.22399	9.98e-10
ENSG00000075618	FSCN1	1.85528	1.00901	1.86e-14	0.83433	-0.661793	0.00136112	2.51371	1.21108	3.92e-10
ENSG00000106366	SERPINE1	0.794511	0.626284	3.7e-05	0.502091	-0.327644	0.356481	1.23789	1.20792	1.02e-08
ENSG00000136193	SCRN1	0.724219	0.736641	3.63e-07	0.403166	-0.468904	0.0784949	1.07928	1.20529	5.3e-09
ENSG00000115414	FN1	22.2591	0.692892	2.76e-08	17.2559	0.0712726	0.919417	33.6127	1.19575	4.29e-11
ENSG00000133800	LYVE1	2.11408	0.507301	0.000294652	0.90899	-1.04413	2.13e-08	3.41024	1.18261	8.71e-10
ENSG00000144476	ACKR3	0.76469	0.42357	0.0120464	0.377035	-0.875639	7.52e-05	1.26203	1.16286	7.02e-08
ENSG00000185112	FAM43A	1.1449	0.984161	4.16e-13	0.59355	-0.437718	0.092857	1.49306	1.12715	2.53e-08
ENSG00000259207	ITGB3	0.877583	0.925815	3.38e-11	0.447962	-0.497483	0.0517989	1.16548	1.12332	8.32e-08
ENSG00000039560	RAI14	1.14597	1.0715	2.31e-15	0.576752	-0.436571	0.0923546	1.44133	1.11657	3.32e-08
ENSG00000157510	AFAP1L1	1.4495	1.42272	6.97e-27	0.548754	-0.723321	0.000559379	1.62754	1.11439	3.9e-08
ENSG00000186994	KANK3	0.94468	1.12651	7.27e-17	0.51329	-0.274045	0.48007	1.14134	1.07854	2.57e-07
ENSG00000118523	CTGF	1.06077	0.185193	0.406659	1.04151	0.117992	0.844791	1.82408	1.05122	7.9e-07
ENSG00000125266	EFNB2	1.28975	1.44683	5.8e-27	0.496492	-0.683552	0.00130969	1.37927	1.04055	4.62e-07
ENSG00000172889	EGFL7	5.53814	1.21549	8.32e-24	2.72884	-0.394509	0.0921391	6.31704	1.02543	1.19e-07
ENSG00000184497	TMEM255B	1.1449	0.986772	3.34e-13	0.694342	-0.168068	0.776594	1.4034	1.01835	8.36e-07
ENSG00000176170	SPHK1	1.38667	0.567325	4.46e-05	1.1367	0.0842406	0.898707	1.9758	1.0045	5.41e-07
ENSG00000050820	BCAR1	1.3004	0.770078	8.29e-09	0.811932	-0.254748	0.484593	1.70684	0.999183	6.06e-07
ENSG00000147459	DOCK5	0.666707	0.286869	0.125777	0.545021	-0.126369	0.869281	1.05859	0.990242	6.27e-06
ENSG00000175274	TP53I11	0.864803	0.787064	1.52e-08	0.503958	-0.360317	0.233919	1.09997	0.95618	9.15e-06
ENSG00000162493	PDPN	0.75404	0.0819652	0.786291	0.584218	-0.375997	0.207785	1.28617	0.955207	1.04e-05
ENSG00000128567	PODXL	2.01823	1.59743	1.14e-34	0.735405	-0.704282	0.000649314	1.95856	0.944518	7.54e-06
ENSG00000138722	MMRN1	1.5805	0.755144	3.28e-08	1.01725	-0.21259	0.647662	2.01718	0.939523	8.01e-06
ENSG00000119630	PGF	1.15343	1.16347	7.5e-18	0.440496	-0.841392	3.82e-05	1.27237	0.938844	1.03e-05
ENSG00000008517	IL32	1.94261	0.626894	2.64e-06	1.56973	0.100591	0.858048	2.60337	0.937775	2.66e-06
ENSG00000161940	BCL6B	1.00219	1.38969	1.39e-25	0.455428	-0.434861	0.106602	1.02755	0.936919	1.81e-05
ENSG00000129422	MTUS1	0.879713	0.687672	9.72e-07	0.558087	-0.280368	0.443998	1.14134	0.924345	1.84e-05
ENSG00000171105	INSR	1.22585	1.49853	9.58e-30	0.397567	-0.937338	5.46e-06	1.20341	0.916753	3.38e-05
ENSG00000134013	LOXL2	1.20455	0.490773	0.000652964	0.905257	-0.124253	0.860274	1.68271	0.915323	1.03e-05
ENSG00000140479	PCSK6	0.9532	1.01261	9.1e-14	0.451695	-0.570533	0.0148483	1.08272	0.901016	4.68e-05
ENSG00000146674	IGFBP3	2.00332	1.10828	1.43e-17	0.942588	-0.530319	0.0182387	2.18269	0.883657	3.17e-05
ENSG00000249751	ECSCR	1.75517	1.30394	2.83e-23	0.869794	-0.335053	0.276647	1.79305	0.882612	4.38e-05
